# Supplementary material for: Gut Microbiota in Chronic Kidney Disease: From Composition to Modulation towards Better Outcomes—A Systematic Review
Source: J Clin Med. 2023 Mar 1;12(5):1948. doi: 10.3390/jcm12051948 (PMC10003930; doi:10.3390/jcm12051948)
Supplement: Supplementary file 1 [file jcm-12-01948-s001.zip]

Archive with 2 entries (2 files):
- Table S1. Databases and search strategy.pdf
- Tables S2-S4. Quality assessment..pdf
